# Supplementary material for: Small interfering RNAs generated from the terminal panhandle structure of negative-strand RNA virus promote viral infection
Source: PLoS Pathog. 2025 Jan 3;21(1):e1012789. doi: 10.1371/journal.ppat.1012789 (PMC11698402; doi:10.1371/journal.ppat.1012789)
Supplement: S3 Table — (XLSX) [file ppat.1012789.s009.xlsx]

## Sheet: down
S3 Table. Downregulated genes in nonviruliferous planthoppers injected with the vsiR-7607 activator
GeneID	log2FC	P value	Nr annotation
evm.model.Contig0.42	-1.05716	0.000201562	PREDICTED: homogentisate 1,2-dioxyge#N/Ase isoform X1 [Harpeg#N/Athos saltator]
evm.model.Contig100.100	-2.81688	0.000231106	#N/A
evm.model.Contig100.181	-1.31267	2.87e-12	stearoyl-coA desaturase 1 [Aphis gossypii]
evm.model.Contig100.7	-1.61119	1.43e-05	#N/A
evm.model.Contig1000.10	-1.68729	4.92e-08	PREDICTED: LOW QUALITY PROTEIN: larval cuticle protein A2B-like [Plutella xylostella]
evm.model.Contig1000.11	-1.73591	7.14e-09	GF22765 [Drosophila a#N/A#N/Assae]
evm.model.Contig1000.12	-2.18813	5.4e-10	cuticular protein [Nilaparvata lugens]
evm.model.Contig1000.5	-2.18323	0.000381101	cuticular protein [Nilaparvata lugens]
evm.model.Contig1000.9	-2.72372	0.00111371	cuticular protein CPR71 [Papilio xuthus]
evm.model.Contig101.2	-2.0666	3.52e-10	cytochrome P450 CYP6AY3v2 [Laodelphax striatella]
evm.model.Contig10435.1	-1.67545	6.74e-11	Nilaparvata lugens antifungal protein-like (LOC111052901), mR#N/A
evm.model.Contig1061.3	-1.7045	4.54e-05	PREDICTED: glucose dehydroge#N/Ase [FAD, quinone]-like [Diaphori#N/A citri]
evm.model.Contig111.25	-1.21584	0.000825371	PREDICTED: protein takeout-like [Acyrthosiphon pisum]
evm.model.Contig112.100	-1.70475	7.1e-06	RR1 cuticle protein 2 precursor [Acyrthosiphon pisum]
evm.model.Contig112.35	-1.56158	2.07e-05	AGAP006857-PA-like protein [Anopheles sinensis]
evm.model.Contig113.4	-1.43314	0.000195027	DOPA decarboxylase [Zootermopsis nevadensis]
evm.model.Contig113.81	-2.30497	7.86e-09	AGAP000879-PA-like protein [Anopheles sinensis]
evm.model.Contig117.20	-1.29089	2.66e-05	chemosensory protein 7 [Laodelphax striatella]
evm.model.Contig118.21	-1.36761	1.07e-05	ACYPI006373 [Acyrthosiphon pisum]
evm.model.Contig1189.6	-2.8156	1.14e-10	PREDICTED: uncharacterized protein LOC103519810 [Diaphori#N/A citri]
evm.model.Contig12501.1	-1.46565	5.65e-09	GF14150 [Drosophila a#N/A#N/Assae]
evm.model.Contig126.4	-1.81103	1.04e-05	#N/A
evm.model.Contig13.302	-1.00881	1.19e-06	PREDICTED: sy#N/Aptic vesicle glycoprotein 2B [Musca domestica]
evm.model.Contig13.305	-2.38716	5.54e-07	cytochrome P450 CYP425A1v2 [Laodelphax striatella]
evm.model.Contig13660.1	-1.80049	2.63e-07	PREDICTED: uncharacterized protein LOC103313343 [Tribolium castaneum]
evm.model.Contig137.117	-1.11237	0.000547701	PREDICTED: uncharacterized protein LOC100165956 [Acyrthosiphon pisum]
evm.model.Contig137.121	-1.90866	0.00050885	Glucose dehydroge#N/Ase [acceptor] [Zootermopsis nevadensis]
evm.model.Contig143.64	-1.57621	1.93e-08	PREDICTED: uncharacterized protein LOC105452202 [Wasmannia auropunctata]
evm.model.Contig144.30	-1.06225	8.72e-05	Actin, clone 403 [Zootermopsis nevadensis]
evm.model.Contig156.22	-1.51242	1.85e-10	PREDICTED: peroxidase [Acyrthosiphon pisum]
evm.model.Contig158.38	-2.21799	0.000940453	cytochrome P450, partial [Laodelphax striatella]
evm.model.Contig158.42	-1.26571	2.08e-07	PREDICTED: pancreatic triacylglycerol lipase-like [Acyrthosiphon pisum]
evm.model.Contig167.34	-1.23417	3.72e-05	hemolymph juvenile hormone binding protein (JHBP) [Coptotermes formosanus]
evm.model.Contig167.38_evm.model.Contig167.39	-1.90233	5.67e-06	Elongation of very long chain fatty acids protein [Zootermopsis nevadensis]
evm.model.Contig168.109	-1.48631	0.000245181	PREDICTED: vanin-like protein 1 isoform X1 [Monomorium pharaonis]
evm.model.Contig168.27	-3.83864	4.56e-05	AGAP004690-PA-like protein [Anopheles sinensis]
evm.model.Contig168.29	-3.07084	0.00105006	AGAP004690-PA [Anopheles gambiae str. PEST]
evm.model.Contig169.10	-4.27034	0.000470241	GA23571 [Drosophila pseudoobscura pseudoobscura]
evm.model.Contig169.11	-5.84271	0.000901231	#N/ADH-quinone oxidoreductase subunit I 2 [Nilaparvata lugens]
evm.model.Contig169.5	-3.13968	0.000214441	prisilkin-39 [Nilaparvata lugens]
evm.model.Contig175.56	-1.05413	6.67e-07	Fumarylacetoacetase, partial [Colius striatus]
evm.model.Contig1753.1	-1.9958	1.71e-10	PREDICTED: lipase 3-like [Athalia rosae]
evm.model.Contig18.124	-1.62187	0.000123365	Nilaparvata lugens isolate NlugCpr32 cuticular protein mR#N/A, complete cds
evm.model.Contig18.127	-1.08552	2.38e-15	Nilaparvata lugens isolate NlugCpr11 cuticular protein mR#N/A, complete cds
evm.model.Contig18765.1	-1.0463	2.02e-05	AAEL013304-PA [Aedes aegypti]
evm.model.Contig1906.1	-1.00874	3.12e-05	PREDICTED: uncharacterized protein LOC100747170, partial [Bombus impatiens]
evm.model.Contig192.69	-1.7756	3.61e-08	reeler [Nilaparvata lugens]
evm.model.Contig193.13	-1.12585	2.12e-12	serpin-3 [Nilaparvata lugens]
evm.model.Contig20.160	-1.01031	4.69e-05	Nilaparvata lugens translation initiation factor IF-2 (LOC111048519), transcript variant X3, mR#N/A
evm.model.Contig20.168	-1.18563	2.49e-10	#N/A
evm.model.Contig20.170	-3.52699	0.000461165	uncharacterized histidine-rich protein DDB_G0274557-like isoform X2 [Nilaparvata lugens]
evm.model.Contig201.10	-1.28742	0.000512137	PREDICTED: hornerin-like [Acyrthosiphon pisum]
evm.model.Contig201.34_evm.model.Contig201.35	-1.81995	7.34e-06	PREDICTED: nose resistant to fluoxetine protein 6-like [Microplitis demolitor]
evm.model.Contig202.48	-2.16037	9.6e-11	hypothetical protein L798_09821 [Zootermopsis nevadensis]
evm.model.Contig206.5	-2.46762	0.00012342	PREDICTED: extensin-like [Musca domestica]
evm.model.Contig213.23	-1.71524	2.23e-12	GG14302 [Drosophila erecta]
evm.model.Contig220.8	-1.27194	2.61e-08	PREDICTED: pro-resilin [Harpeg#N/Athos saltator]
evm.model.Contig224.179	-1.69027	8.33e-17	Fatty-acid amide hydrolase 2-A [Zootermopsis nevadensis]
evm.model.Contig227.32	-1.41788	6.32e-10	hypothetical protein L798_09725 [Zootermopsis nevadensis]
evm.model.Contig227.40	-1.54986	1.73e-18	GF24956 [Drosophila a#N/A#N/Assae]
evm.model.Contig22756.1	-2.9011	7.87e-10	conserved hypothetical protein [Pediculus humanus corporis]
evm.model.Contig235.24	-1.22888	1.9e-11	PREDICTED: alpha-tocopherol transfer protein [Acyrthosiphon pisum]
evm.model.Contig248.10	-1.47181	1.87e-05	PREDICTED: protein yellow-like [Acyrthosiphon pisum]
evm.model.Contig25010.1	-2.23705	9.73e-08	#N/A
evm.model.Contig2504.2	-3.64812	0.000217436	AGAP004690-PA-like protein [Anopheles sinensis]
evm.model.Contig252.25	-1.89899	1.55e-05	#N/A
evm.model.Contig25601.1	-3.17687	5.53e-09	#N/A
evm.model.Contig26.150	-2.74816	1.67e-15	putative secreted protease inhibitor [Ixodes scapularis]
evm.model.Contig26042.1	-1.1567	0.000730964	PREDICTED: collagen alpha-4(VI) chain-like [Orycteropus afer afer]
evm.model.Contig262.32	-1.63709	3.78e-05	ACYPI007931 [Acyrthosiphon pisum]
evm.model.Contig262.36	-2.18438	1.93e-09	PREDICTED: elongation of very long chain fatty acids protein 4-like [Acyrthosiphon pisum]
evm.model.Contig26544.2	-1.18056	3.79e-07	AGAP002367-PA [Anopheles gambiae str. PEST]
evm.model.Contig27388.2	-1.76904	4.47e-06	hypothetical protein YQE_06952, partial [Dendroctonus ponderosae]
evm.model.Contig287.13	-1.52394	4.33e-09	cuticle protein [Nilaparvata lugens]
evm.model.Contig287.3	-1.26726	0.000369419	Protein spaetzle [Zootermopsis nevadensis]
evm.model.Contig298.1	-1.22855	2.39e-09	PREDICTED: uncharacterized protein LOC100569063 isoform X1 [Acyrthosiphon pisum]
evm.model.Contig307.54	-1.81311	1.47e-08	PREDICTED: uncharacterized protein LOC103520266, partial [Diaphori#N/A citri]
evm.model.Contig31.66	-1.63298	6.76e-12	PREDICTED: repetitive proline-rich cell wall protein 2-like [Acyrthosiphon pisum]
evm.model.Contig310.6	-1.56278	4.68e-12	Lipase 3 [Zootermopsis nevadensis]
evm.model.Contig313.3	-1.15189	6.98e-07	hypothetical protein L798_05903 [Zootermopsis nevadensis]
evm.model.Contig320.20	-1.17681	5.18e-07	PREDICTED: cuticle protein 7-like [Diaphori#N/A citri]
evm.model.Contig320.21	-2.72566	0.000173277	#N/A
evm.model.Contig320.24	-2.84481	2.37e-06	PREDICTED: larval cuticle protein A2B-like [Orussus abietinus]
evm.model.Contig320.25	-1.73976	2.2e-14	keratin, type I cytoskeletal 9-like [Nilaparvata lugens]
evm.model.Contig320.28	-3.05051	0.000330523	cuticular protein PxutCPR76b [Papilio xuthus]
evm.model.Contig320.3	-1.29814	2e-18	cuticular protein a#N/Alogous to peritrophins 1-A [Tribolium castaneum]
evm.model.Contig320.31	-1.94055	1.96e-13	PREDICTED: LOW QUALITY PROTEIN: chromatin modification-related protein eaf-1-like [Pogonomyrmex barbatus]
evm.model.Contig320.32	-2.60611	6.86e-11	hypothetical protein DAPPUDRAFT_241286 [Daphnia pulex]
evm.model.Contig324.11	-1.27647	1.22e-12	hypothetical protein PHAVU_011G209600g [Phaseolus vulgaris]
evm.model.Contig324.9	-1.29829	2.96e-10	PREDICTED: cuticle protein 16.5, isoform B-like [Acyrthosiphon pisum]
evm.model.Contig33406.1	-1.91936	4.61e-06	cuticular protein [Nilaparvata lugens]/histidine-rich glycoprotein-like [Nilaparvata lugens]
evm.model.Contig339.2	-1.62815	7.39e-17	odorant binding protein 9 [Laodelphax striatella]
evm.model.Contig351.8	-1.55044	5.66e-27	putative secreted protease inhibitor [Ixodes scapularis]
evm.model.Contig358.11	-1.1133	0.000252385	PREDICTED: lipase member H-like [Acyrthosiphon pisum]
evm.model.Contig36709.1	-1.35453	1.2e-08	PREDICTED: peroxidase [Acyrthosiphon pisum]
evm.model.Contig371.17	-1.07457	0.000155573	conserved hypothetical protein [Pediculus humanus corporis]
evm.model.Contig371.6	-1.13336	0.00116522	PREDICTED: glutamate receptor ionotropic, delta-1 [Acyrthosiphon pisum]
evm.model.Contig374.60	-2.13752	2.71e-11	PREDICTED: endocuticle structural glycoprotein SgAbd-2 [Musca domestica]
evm.model.Contig37533.1	-1.53555	0.000103033	nuclear pore complex protein nup153, putative [Pediculus humanus corporis]
evm.model.Contig377.23	-1.5644	4.89e-05	PREDICTED: uncharacterized protein LOC100166574 [Acyrthosiphon pisum]
evm.model.Contig380.2	-2.72002	0.00111093	basic proline-rich protein-like [Nilaparvata lugens]
evm.model.Contig384.12	-2.19344	1.02e-05	#N/A
evm.model.Contig389.3	-2.0529	3.32e-10	Alpha-tocopherol transfer protein [Zootermopsis nevadensis]
evm.model.Contig3929.1	-1.29142	8.16e-11	PREDICTED: peroxidase [Acyrthosiphon pisum]
evm.model.Contig40.65	-2.81618	0.000410041	mediator of R#N/A polymerase II transcription subunit 15 [Nilaparvata lugens]
evm.model.Contig40.66	-3.08584	1.09e-08	#N/A
evm.model.Contig41.78	-1.73651	0.000333473	PREDICTED: lipase 3-like [Orussus abietinus]
evm.model.Contig414.20	-1.72362	1.18e-07	Lipase 3 [Zootermopsis nevadensis]
evm.model.Contig42.115	-3.43847	8.73e-10	#N/A
evm.model.Contig42.116	-1.29811	1.88e-05	cuticular protein RR-2 motif 79 [Da#N/Aus plexippus]
evm.model.Contig42.118	-1.90899	4.86e-08	cuticular protein 58 precursor [Acyrthosiphon pisum]
evm.model.Contig426.10	-1.38957	6.08e-08	hypothetical protein L798_04498 [Zootermopsis nevadensis]
evm.model.Contig4467.1	-1.1295	2.46e-08	PREDICTED: uncharacterized protein LOC105424897 [Pogonomyrmex barbatus]
evm.model.Contig448.12	-3.77427	0.000769363	#N/A
evm.model.Contig448.13	-2.20513	0.000637196	GL15586 [Drosophila persimilis]
evm.model.Contig448.14	-3.69047	0.000381479	lugensin B [Nilaparvata lugens]
evm.model.Contig448.15	-3.56245	0.000158204	#N/A
evm.model.Contig45.125	-1.21312	6.68e-06	PREDICTED: uncharacterized protein LOC105255683 [Camponotus floridanus]
evm.model.Contig45.137	-1.10328	2.26e-06	PREDICTED: aminopeptidase N-like isoform X2 [Acromyrmex echi#N/Atior]
evm.model.Contig450.14	-1.01114	0.000165427	Alpha-N-acetylgalactosaminidase [Acromyrmex echi#N/Atior]
evm.model.Contig457.27	-2.66615	1.24e-05	hypothetical protein L798_12612, partial [Zootermopsis nevadensis]
evm.model.Contig489.3	-1.76457	4.25e-05	PREDICTED: uncharacterized protein LOC100569955 isoform X3 [Acyrthosiphon pisum]
evm.model.Contig496.22_evm.model.Contig496.23	-2.13801	8.89e-10	PREDICTED: myb-like protein M [Diaphori#N/A citri]
evm.model.Contig497.13	-1.57966	1.65e-11	PREDICTED: zinc finger protein 512B-like [Athalia rosae]
evm.model.Contig497.14	-1.5985	0.000471255	#N/A
evm.model.Contig497.15	-1.24999	9.65e-09	hypothetical protein L798_06259 [Zootermopsis nevadensis]
evm.model.Contig497.16	-2.10814	2.05e-11	PREDICTED: repetitive proline-rich cell wall protein 2-like [Diaphori#N/A citri]
evm.model.Contig497.9	-2.6333	0.00107314	#N/A
evm.model.Contig500.1	-1.51025	0.000596254	PREDICTED: gastric triacylglycerol lipase-like [Diaphori#N/A citri]
evm.model.Contig520.5	-1.29684	1.41e-11	hypothetical protein FF38_02743 [Lucilia cupri#N/A]
evm.model.Contig521.2	-1.14139	0.000976964	PREDICTED: proline-rich extensin-like protein EPR1 [Camponotus floridanus]
evm.model.Contig533.14	-3.7493	0.00107555	cuticular protein RR-1 motif 32 [Da#N/Aus plexippus]
evm.model.Contig533.15	-1.34015	2.02e-05	PREDICTED: endocuticle structural glycoprotein SgAbd-8-like [Orussus abietinus]
evm.model.Contig533.17	-1.84191	2.88e-08	AAEL003272-PA [Aedes aegypti]
evm.model.Contig533.18	-1.68021	3.4e-12	pupal cuticle protein 78E [Anopheles darlingi]
evm.model.Contig533.19	-1.93049	2.12e-12	cuticular protein PxutCPR34 [Papilio xuthus]
evm.model.Contig533.4	-2.52592	5.84e-10	PREDICTED: endocuticle structural glycoprotein SgAbd-2-like [Diaphori#N/A citri]
evm.model.Contig533.6	-2.14791	3.26e-08	cuticular protein [Nilaparvata lugens]
evm.model.Contig533.8	-2.53751	2.08e-10	PREDICTED: endocuticle structural glycoprotein SgAbd-2 [Musca domestica]
evm.model.Contig5397.1	-1.78691	0.000673552	PREDICTED: lipase 3-like [Monomorium pharaonis]
evm.model.Contig55.1	-1.21434	1.74e-06	defensin B [Nilaparvata lugens]
evm.model.Contig572.6	-1.74074	1.31e-07	antifungal protein-like [Nilaparvata lugens]
evm.model.Contig573.1	-1.85851	9.3e-08	keratin, type I cytoskeletal 9-like isoform X6 [Nilaparvata lugens]
evm.model.Contig573.4	-1.19742	3.42e-06	#N/A
evm.model.Contig58.132	-1.59096	6.19e-08	#N/A
evm.model.Contig599.11	-1.37802	0.000163788	#N/A
evm.model.Contig61.33	-1.0991	9.14e-05	#N/A
evm.model.Contig614.10	-1.20897	0.000113289	#N/A
evm.model.Contig649.17	-1.46542	1.78e-08	#N/A
evm.model.Contig649.18	-1.59531	9.37e-12	Periaxin [Columba livia]
evm.model.Contig656.8	-1.08866	5.56e-05	Cysteine sulfinic acid decarboxylase, partial [Zootermopsis nevadensis]
evm.model.Contig66.41	-1.00923	5.26e-09	PREDICTED: glucose dehydroge#N/Ase [FAD, quinone] [Bombus terrestris]
evm.model.Contig68.47	-1.49065	6.47e-08	PREDICTED: elongation of very long chain fatty acids protein AAEL008004 [Tribolium castaneum]
evm.model.Contig68.49	-1.83111	3.47e-07	PREDICTED: protein takeout-like [Diaphori#N/A citri]
evm.model.Contig69.12	-1.33767	8.68e-06	cuticle protein 8 [Nilaparvata lugens]
evm.model.Contig69.41	-1.39146	0.000679888	PREDICTED: uncharacterized protein LOC105623344 [Atta cephalotes]
evm.model.Contig70.110	-1.79621	1.61e-13	cuticular protein 72 precursor [Acyrthosiphon pisum]
evm.model.Contig70.17	-2.68569	2.11e-09	AAEL002194-PA [Aedes aegypti]
evm.model.Contig708.2	-1.87312	2.52e-08	keratin, type I cytoskeletal 9-like isoform X2 [Nilaparvata lugens]
evm.model.Contig72.11_evm.model.Contig72.12	-3.94022	0.000509706	#N/A
evm.model.Contig738.6	-2.26722	2.41e-08	#N/A
evm.model.Contig738.8	-2.01362	1.91e-17	shematrin-like protein 1 [Nilaparvata lugens]
evm.model.Contig741.8	-2.05299	5.33e-09	#N/A
evm.model.Contig758.16	-1.7557	2.26e-10	PREDICTED: proline-rich extensin-like protein EPR1 [Diaphori#N/A citri]
evm.model.Contig758.22	-1.08776	1.04e-05	TweedleE [Drosophila melanogaster]
evm.model.Contig78.215	-1.46387	9.42e-15	Dehydroge#N/Ase/reductase SDR family member 11 [Zootermopsis nevadensis]
evm.model.Contig7995.1	-2.58327	3.61e-07	#N/A
evm.model.Contig8.20	-1.20259	1.82e-08	PREDICTED: uncharacterized protein LOC105428982 [Pogonomyrmex barbatus]
evm.model.Contig84.134	-1.46135	9.49e-07	PREDICTED: ABC transporter G family member 23 [Acyrthosiphon pisum]
evm.model.Contig85.14	-1.06184	5.56e-11	PREDICTED: phospholipase B1, membrane-associated-like [Acyrthosiphon pisum]
evm.model.Contig88.27	-2.69209	0.00113817	PREDICTED: uncharacterized protein LOC103510362 [Diaphori#N/A citri]
evm.model.Contig88.70	-1.34683	7.82e-11	#N/A
evm.model.Contig88.84	-1.3621	8.84e-09	cuticle protein 19 [Nilaparvata lugens]
evm.model.Contig931.6	-1.3297	9.93e-07	PREDICTED: uncharacterized protein LOC100573637 [Acyrthosiphon pisum]
evm.model.Contig982.6	-2.57394	1.21e-11	PREDICTED: tyrosine 3-monooxyge#N/Ase isoform X2 [Monomorium pharaonis]
