# Supplementary material for: Small interfering RNAs generated from the terminal panhandle structure of negative-strand RNA virus promote viral infection
Source: PLoS Pathog. 2025 Jan 3;21(1):e1012789. doi: 10.1371/journal.ppat.1012789 (PMC11698402; doi:10.1371/journal.ppat.1012789)
Supplement: S4 Table — (XLSX) [file ppat.1012789.s010.xlsx]

## Sheet: up
S4 Table. Upregulated genes in nonviruliferous planthoppers injected with the vsiR-7607 activator
GeneID	log2FC	P value	Nr annotation
evm.model.Contig91.7	5.45326	4.72837e-08	Nilaparvata lugens protein suppressor of white apricot (LOC111049341), mR#N/A
evm.model.Contig8.308	3.30294	9.95363e-05	#N/A
evm.model.Contig1576.1	3.05394	0.000157576	hypothetical protein Phum_PHUM332970 [Pediculus humanus corporis]
evm.model.Contig5460.1	2.22566	4.3349e-12	PREDICTED: dystonin-like [Diaphori#N/A citri]
evm.model.Contig3626.1	2.0609	1.39414e-08	PREDICTED: cubilin-like [Pogonomyrmex barbatus]
evm.model.Contig123.101	1.9535	8.82153e-20	PREDICTED: uncharacterized protein LOC103505826 [Diaphori#N/A citri]
evm.model.Contig192.6	1.59888	0.000139882	PREDICTED: uncharacterized protein LOC105685842 [Athalia rosae]
evm.model.Contig522.8	1.54904	0.000456817	PREDICTED: uncharacterized protein LOC105736605 [Apis florea]
evm.model.Contig2450.1	1.54334	1.28788e-11	predicted protein [Pediculus humanus corporis]
evm.model.Contig498.11	1.52211	0.000286333	#N/A
evm.model.Contig8.134	1.50044	3.26781e-06	neuropeptide like precursor 3-like [Nilaparvata lugens]
evm.model.Contig18.140	1.49725	0.000792978	hypothetical protein YQE_12332, partial [Dendroctonus ponderosae]
evm.model.Contig413.37	1.4154	0.000315127	Down syndrome cell adhesion molecule-like protein 1 [Harpeg#N/Athos saltator]
evm.model.Contig256.21	1.38424	1.09075e-06	MATH and LRR domain-containing protein PFE0570w [Nilaparvata lugens]
evm.model.Contig108.43	1.38096	0.000277593	Nilaparvata lugens tR#N/A(Thr) (cytosine(32)-N(3))-methyltransferase (LOC111052117), transcript variant X2, mR#N/A
evm.model.Contig1097.4	1.3715	0.000186761	#N/A
evm.model.Contig3289.1	1.37136	2.8861e-07	#N/A
evm.model.Contig224.147	1.31195	8.89045e-21	1748-like protein, partial [Leuconostoc mesenteroides]
evm.model.Contig562.13	1.30346	0.000872248	RAB 3 and, putative [Pediculus humanus corporis]
evm.model.Contig371.23	1.29807	0.000830248	neuropeptide GPCR A46 [Nilaparvata lugens]
evm.model.Contig92.30	1.27736	0.000765801	#N/A
evm.model.Contig4605.1	1.2401	0.000865748	PREDICTED: neuroglian isoform X2 [Megachile rotundata]
evm.model.Contig196.16	1.2341	0.000186732	#N/A
evm.model.Contig259.22	1.22491	0.000765986	dynein regulatory complex subunit 2 [Nilaparvata lugens]
evm.model.Contig272.9	1.20719	0.000719849	hypothetical protein L798_13136 [Zootermopsis nevadensis]
evm.model.Contig567.2	1.20586	2.8758e-05	PREDICTED: neuroglian isoform X3 [Athalia rosae]
evm.model.Contig413.35	1.13922	0.000287128	ilaparvata lugens Down syndrome cell adhesion molecule-like protein Dscam2 (LOC111045692), transcript variant X2, mR#N/A
evm.model.Contig413.40	1.13089	3.04938e-05	Down syndrome cell adhesion molecule-like protein, partial [Zootermopsis nevadensis]
evm.model.Contig92.80	1.10809	8.2365e-06	leucine-rich repeat-containing protein, putative [Pediculus humanus corporis]
evm.model.Contig571.11	1.10696	4.12333e-05	Neuroglian precursor, putative [Pediculus humanus corporis]
evm.model.Contig54.35	1.0804	0.000882286	kinesin-like protein KIF3A (predicted) [Sorex araneus]
evm.model.Contig14.40	1.06069	0.000526427	Protein Wnt-10b, partial [Zootermopsis nevadensis]
evm.model.Contig70.121	1.0423	0.000908593	PREDICTED: neural-cadherin isoform X3 [Tribolium castaneum]
evm.model.Contig191.35	1.02884	1.56258e-05	#N/A
evm.model.Contig227.39	1.02342	0.000312117	hypothetical protein TcasGA2_TC010057 [Tribolium castaneum]
evm.model.Contig25488.1	1.02021	0.000250636	PREDICTED: E3 ubiquitin-protein ligase UBR4 isoform X4 [Orussus abietinus]
evm.model.Contig236.37	1.01667	0.000114231	Regulatory-associated protein of mTOR, putative [Pediculus humanus corporis]
