# Supplementary material for: Small interfering RNAs generated from the terminal panhandle structure of negative-strand RNA virus promote viral infection
Source: PLoS Pathog. 2025 Jan 3;21(1):e1012789. doi: 10.1371/journal.ppat.1012789 (PMC11698402; doi:10.1371/journal.ppat.1012789)
Supplement: S5 Table — (XLSX) [file ppat.1012789.s011.xlsx]

## Sheet: Sheet1
S5 Table. Putative planthopper target genes of the three vsiRNAs
target	log2FC	P value	vsi8401					vsi7607					vsi5532					Nr annotation
			miRanda		RNAhybrid		length	miRanda		RNAhybrid		length	miRanda		RNAhybrid		length
			mfe (kcal/mol)	position	mfe (kcal/mol)	position		mfe (kcal/mol)	position	mfe (kcal/mol)	position		mfe (kcal/mol)	position	mfe (kcal/mol)	position
evm.model.Contig100.100	-2.81688	0.000231106	-16	2364 to 2384	-20.3	2363	4378			-19.2	977	4378			-19.9	85	4378	#N/A
evm.model.Contig100.7	-1.61119	1.43e-05			-22.1	2262	4933	-18.4	4699 to 4719	-21.9	4702	4933			-24.1	2708	4933	#N/A
evm.model.Contig320.28	-3.05051	0.000330523	-16.29	3597 3621	-25.9	1770	4672			-22.5	663	4672			-19.6	1170	4672	cuticular protein PxutCPR76b [Papilio xuthus]
evm.model.Contig26.150	-2.74816	1.67e-15			-23.6	2017	4420			-18.7	3799	4420	-23.32	1349 to 1372	-26.7	1348	4420	putative secreted protease inhibitor [Ixodes scapularis]
evm.model.Contig533.4	-2.52592	5.84e-10	-23.98	194 to 216	-27.1	193	4423			-20.6	600	4423			-19.2	4186	4423	endocuticle structural glycoprotein SgAbd-2-like [Diaphorina citri]
evm.model.Contig13.305	-2.38716	5.54e-07	-18.22	109 to 131	-22	108	5539			-20.1	1846	5539			-18.3	361	5539	cytochrome P450 CYP425A1v2 [Laodelphax striatella]
evm.model.Contig1000.12	-2.18813	5.4e-10			-22.4	187	4951			-19.9	1379	4951			-24.2	2428	4951	hypothetical protein DAPPUDRAFT_241286 [Daphnia pulex]
evm.model.Contig1000.5	-2.18323	0.000381101			-23.3	537	4972			-19.6	1986	4972	-23.8	425 to 445	-27.5	426	4972	#N/A
													-16.48	1085 1104	-20.9	1084	4972
evm.model.Contig33406.1	-1.91936	4.61e-06			-28.1	2195	4366			-21.1	527	4366			-18.1	1976	4366	#N/A
evm.model.Contig42.118	-1.90899	4.86e-08			-20.5	2256	4426			-19.3	4259	4426			-18.6	3398	4426	cuticular protein 58 precursor [Acyrthosiphon pisum]
evm.model.Contig41.78	-1.73651	0.000333473	-17.43	3155 to 3182	-21.9	3155	5236			-20.6	2195	5236			-18	3520	5236	lipase 3-like [Orussus abietinus]
evm.model.Contig248.10	-1.47181	1.87e-05			-18.3	4324	5257			-19.2	2650	5257			-18.6	319	5257	protein yellow-like [Acyrthosiphon pisum]
evm.model.Contig113.4	-1.43314	0.000195027			-19.3	2045	5434			-20.1	4876	5434			-20.1	2026	5434	DOPA decarboxylase [Zootermopsis nevadensis]
evm.model.Contig599.11	-1.37802	0.000163788			-24.4	3086	4792			-20.7	4750	4792			-19.8	3306	4792	#N/A
evm.model.Contig88.84	-1.3621	8.84e-09	-22.03	1492 to 1516	-26.8	1493	4507			-18.4	1957	4507			-19.7	911	4507	#N/A
			-16.35	797 819	-22.7	793	4507
			-17.58	558 583	-21.1	559	4507
evm.model.Contig45.125	-1.21312	6.68e-06			-18.7	239	4729			-19.8	369	4729			-19.1	4626	4729	uncharacterized protein LOC105255683 [Camponotus floridanus]
evm.model.Contig371.6	-1.13336	0.00116522			-21.8	2168	5656			-21.5	3919	5656			-18.4	5299	5656	glutamate receptor ionotropic, delta-1 [Acyrthosiphon pisum]
			-18.82	2098 to 2125	-23.9	2096	5656	-18	5525 to 5546	-20.3	5528	5656
evm.model.Contig193.13	-1.12585	2.12e-12			-23.7	1136	5203			-19.2	2625	5203			-18.3	2929	5203	serpin-3 [Nilaparvata lugens]
evm.model.Contig656.8	-1.08866	5.56e-05			-26.3	5491	5656			-18.4	3273	5656			-19.4	2414	5656	Cysteine sulfinic acid decarboxylase, partial [Zootermopsis nevadensis]
evm.model.Contig25488.1	1.02021	0.000250636			-23.3	4019	11617			-19.8	4271	11617			-19.8	8664	11617	E3 ubiquitin-protein ligase UBR4 isoform X4 [Orussus abietinus]
					-18.6	3486	11617
evm.model.Contig227.39	1.02342	0.000312117	-18.31	441 to 463	-21.8	442	4462			-20.2	4015	4462	-17.71	4256 to 4274	-21.2	4256	4462	hypothetical protein TcasGA2_TC010057 [Tribolium castaneum]
evm.model.Contig70.121	1.0423	0.000908593			-21.2	4590	6829			-18.7	5172	6829			-18.5	475	6829	neural-cadherin isoform X3 [Tribolium castaneum]
evm.model.Contig14.40	1.06069	0.000526427	-17.49	3671 3697	-21	3671	4954			-21	2919	4954			-20.4	3310	4954	Protein Wnt-10b, partial [Zootermopsis nevadensis]
evm.model.Contig92.30	1.27736	0.000765801	-20	6395 6415	-23.8	2315	9712			-19.4	1520	9712			-21.3	8333	9712	#N/A
					-20.3	5096	9712
evm.model.Contig192.6	1.59888	0.000139882	-16.99	3805 to 3827	-22.3	3803	5626			-22.7	2263	5626			-18.5	1984	5626	uncharacterized protein LOC105685842 [Athalia rosae]
evm.model.Contig3626.1	2.0609	1.39414e-08			-21.2	4884	7606			-18	5899	7606			-21.4	4884	7606	cubilin-like [Pogonomyrmex barbatus]
Planthopper genes with the 2000 bp upstream and 2000 bp downstream flanking sequences were used for target prediction.
